# Supplementary material for: Stromal Cells Serve Drug Resistance for Multiple Myeloma via Mitochondrial Transfer: A Study on Primary Myeloma and Stromal Cells
Source: Cancers (Basel). 2021 Jul 10;13(14):3461. doi: 10.3390/cancers13143461 (PMC8307863; doi:10.3390/cancers13143461)
Supplement: Supplementary file 1 [file cancers-13-03461-s001.zip]

Archive with 1 entries (1 files):
- cancers-1255801-supplementary.pdf
